# Supplementary material for: Nectin Cell Adhesion Molecule 4 (NECTIN4) Expression in Cutaneous Squamous Cell Carcinoma: A New Therapeutic Target?
Source: Biomedicines. 2021 Mar 30;9(4):355. doi: 10.3390/biomedicines9040355 (PMC8067104; doi:10.3390/biomedicines9040355)
Supplement: Supplementary file 1 [file biomedicines-09-00355-s001.zip]

Archive with 1 entries (1 files):
- biomedicines-1155716-supplementary.pdf
